# Supplementary material for: Secondary Metabolite Profiling of Satureja aintabensis P.H. Davis and Satureja spicigera (K. Koch) Boiss. by LC-HRMS and Evaluation of Antioxidant and Anticholinergic Activities
Source: Life (Basel). 2025 Aug 11;15(8):1272. doi: 10.3390/life15081272 (PMC12387306; doi:10.3390/life15081272)
Supplement: Supplementary file 1 [file life-15-01272-s001.zip]

Archive with 2 entries (2 files):
- File S2 ExceL ANOVA.xlsx
- life-3745573-supplementary.pdf
