# Supplementary material for: Secondary Metabolite Profiling of Satureja aintabensis P.H. Davis and Satureja spicigera (K. Koch) Boiss. by LC-HRMS and Evaluation of Antioxidant and Anticholinergic Activities
Source: Life (Basel). 2025 Aug 11;15(8):1272. doi: 10.3390/life15081272 (PMC12387306; doi:10.3390/life15081272)
Supplement: Supplementary file 1 [file life-15-01272-s001.zip › File S2 ExceL ANOVA.xlsx]

## Sheet: S.aintabanesis DPPH
Anova
SUMMARY
Groups	Numbers	Total	Average	Variance
Group 1	3	39	13	0.91
Group 2	3	37.7	12.5667	2.12333
Group 3	3	40.9	13.6333	0.0233333
ANOVA
Source of Variance	SS	df	MS	F	P-Value
Between Groups	1.72667	2	0.863333	0.847328	0.474118
Within Groups	6.11333	6	1.01889
Total	7.84	8

## Sheet: S.aintabensis ABTS
Anova
SUMMARY
Groups	Numbers	Total	Average	Variance
Group 1	3	26.36	8.78667	0.0345333
Group 2	3	26.6	8.86667	0.123333
Group 3	3	25.9	8.63333	0.363333
ANOVA
Source of Variance	SS	df	MS	F	P-Value
Between Groups	0.0843556	2	0.0421778	0.242773	0.791797
Within Groups	1.0424	6	0.173733
Total	1.12676	8

## Sheet: S.aintabensis DMPD
Anova
SUMMARY
Groups	Numbers	Total	Average	Variance
Group 1	3	90.2	30.0667	1.32333
Group 2	3	86.1	28.7	2.17
Group 3	3	94.9	31.6333	4.96333
ANOVA
Source of Variance	SS	df	MS	F	P-Value
Between Groups	12.9267	2	6.46333	2.29287	0.182092
Within Groups	16.9133	6	2.81889
Total	29.84	8

## Sheet: S.spicigera DPPH
		Anova
		SUMMARY
		Groups	Numbers	Total	Average	Variance
		Group 1	3	34.6	11.5333	0.493333
		Group 2	3	38.3	12.7667	1.29333
		Group 3	3	38.4	12.8	1.03
		ANOVA
		Source of Variance	SS	df	MS	F	P-Value
		Between Groups	3.12667	2	1.56333	1.66509	0.26594
		Within Groups	5.63333	6	0.938889
		Total	8.76	8

## Sheet: S.spiciegera ABTS
Anova
SUMMARY
Groups	Numbers	Total	Average	Variance
Group 1	3	28.3	9.43333	0.123333
Group 2	3	28.7	9.56667	0.123333
Group 3	3	28.4	9.46667	0.123333
ANOVA
Source of Variance	SS	df	MS	F	P-Value
Between Groups	0.0288889	2	0.0144444	0.117117	0.891465
Within Groups	0.74	6	0.123333
Total	0.768889	8

## Sheet: S.spicegera DMPD
Anova
SUMMARY
Groups	Numbers	Total	Average	Variance
Group 1	3	95.3	31.7667	8.12333
Group 2	3	103.3	34.4333	11.5833
Group 3	3	98.7	32.9	8.17
ANOVA
Source of Variance	SS	df	MS	F	P-Value
Between Groups	10.7467	2	5.37333	0.578261	0.589315
Within Groups	55.7533	6	9.29222
Total	66.5	8

## Sheet: S.aintabensis AChE
Anova
SUMMARY
Groups	Numbers	Total	Average	Variance
Group 1	4	124.4	31.1	2.24667
Group 2	4	132.933	33.2333	6.96222
Group 3	4	123.867	30.9667	1.30889
ANOVA
Source of Variance	SS	df	MS	F	P-Value
Between Groups	12.9422	2	6.47111	1.84576	0.212951
Within Groups	31.5533	9	3.50593
Total	44.4956	11

## Sheet: S.aintabensis BChE
Anova
SUMMARY
Groups	Numbers	Total	Average	Variance
Group 1	3	26.3	8.76667	0.803333
Group 2	3	29.7	9.9	2.89
Group 3	3	28.7	9.56667	1.82333
ANOVA
Source of Variance	SS	df	MS	F	P-Value
Between Groups	2.03556	2	1.01778	0.553474	0.601734
Within Groups	11.0333	6	1.83889
Total	13.0689	8

## Sheet: s.spicigera AChE
Anova
SUMMARY
Groups	Numbers	Total	Average	Variance
Group 1	3	118.1	39.3667	0.763333
Group 2	3	116.4	38.8	1.08
Group 3	3	123.3	41.1	2.17
ANOVA
Source of Variance	SS	df	MS	F	P-Value
Between Groups	8.61556	2	4.30778	3.2201	0.112195
Within Groups	8.02667	6	1.33778
Total	16.6422	8

## Sheet: s.spicigera BChE
Anova
SUMMARY
Groups	Numbers	Total	Average	Variance
Group 1	3	3.8	1.26667	0.543333
Group 2	3	2.7	0.9	0.16
Group 3	3	4.9	1.63333	0.653333
ANOVA
Source of Variance	SS	df	MS	F	P-Value
Between Groups	0.806667	2	0.403333	0.891892	0.458017
Within Groups	2.71333	6	0.452222
Total	3.52	8
